# Supplementary material for: Exploring Stroke Patients’ Needs: A Cultural Adaptation and Validation of the Modified Needs Assessment Questionnaire in a Greek Context
Source: Healthcare (Basel). 2024 Jun 26;12(13):1274. doi: 10.3390/healthcare12131274 (PMC11241691; doi:10.3390/healthcare12131274)
Supplement: Supplementary file 1 [file healthcare-12-01274-s001.zip]

Archive with 1 entries (1 files):
- healthcare-3002627-supplementary.pdf
